# Supplementary material for: Problem-Based Learning Case of Unvaccinated Child With Measles Infection: Integrating Viral Pathogenesis, Immunology, and Vaccine Ethics
Source: MedEdPORTAL. 2026 Feb 6;22:11577. doi: 10.15766/mep_2374-8265.11577 (PMC12890053; doi:10.15766/mep_2374-8265.11577)
Supplement: Supplementary file 1 — Faculty Guide.docxExam Questions.docxHow-to-Deliver Quick Guide.pdfHow-to-Deliver Full Guide.pdf [file mep_2374-8265.11577-s001.zip]

Archive with 5 entries (5 files):
- _Educational Summary Report_11577.pdf
- A. Faculty Guide.docx
- B. Exam Questions.docx
- C. How-to-Deliver Quick Guide.pdf
- D. How-to-Deliver Full Guide.pdf
